# Supplementary material for: The Gut Microbiota Can Provide Viral Tolerance in the Honey Bee
Source: Microorganisms. 2021 Apr 17;9(4):871. doi: 10.3390/microorganisms9040871 (PMC8072606; doi:10.3390/microorganisms9040871)
Supplement: Supplementary file 1 [file microorganisms-09-00871-s001.zip]

Archive with 11 entries (9 files):
- microorganisms-1182355-supplementary/
- microorganisms-1182355-supplementary/Supplementary material/
- microorganisms-1182355-supplementary/Supplementary material/Data analyses and script file.txt
- microorganisms-1182355-supplementary/Supplementary material/Data Figure 2.txt
- microorganisms-1182355-supplementary/Supplementary material/Data Figure 3.txt
- microorganisms-1182355-supplementary/Supplementary material/Data Figure1.txt
- microorganisms-1182355-supplementary/Supplementary material/Dosch et al. supplementary material Table S1.pdf
- microorganisms-1182355-supplementary/Supplementary material/Dosch et al. supplementary material Table S2.pdf
- microorganisms-1182355-supplementary/Supplementary material/Dosch et al. supplementary material Table S3.pdf
- microorganisms-1182355-supplementary/Supplementary material/Dosch et al. supplementary material Table S4.pdf
- microorganisms-1182355-supplementary/Supplementary material/Dosch et al. supplementary material Table S5.pdf
