# Supplementary material for: The Gut Microbiota Can Provide Viral Tolerance in the Honey Bee
Source: Microorganisms. 2021 Apr 17;9(4):871. doi: 10.3390/microorganisms9040871 (PMC8072606; doi:10.3390/microorganisms9040871)
Supplement: Supplementary file 1 [file microorganisms-09-00871-s001.zip › microorganisms-1182355-supplementary/Supplementary material/Data analyses and script file.txt]

#############The following packages need to be installed with: install.packages("name of the package") before calling them
#############code and functions need to be run first before use

#############calling needed packages

#computational packages and code/functions
library(plyr)#version 1.8.4
library(dplyr)#version 0.8.3
drop.levels <- function(dat){
  # Drop unused factor levels from all factors in a data.frame
  # Author: Kevin Wright.  Idea by Brian Ripley.
  dat[] <- lapply(dat, function(x) x[,drop=TRUE])
  return(dat)
}

#graphical packages
library(ggplot2)#version 3.2.1
library(ggkm)#version 0.6.0; see https://github.com/sachsmc/ggkm

#statistical packages
library(lme4)#version 1.1-21
library(multcomp)#version 1.4-10
library(DHARMa)#version 0.2.4
library(coxme)#2.2-14
library(sjPlot)#version 2.8.4
library(survminer)#version 0.4.8


###############################################################################################################################################
############################################## Fig. 1   #####################################################################################
##############################################################################################################################################

#############loading data for Fig.1

microbiota.abundance<-read.delim(file.choose(),header=T)#choose file: Data Fig.1.txt
str(microbiota.abundance)

#############plot fig.1
#calculation of median values and confidence intervals of predictor treatment (three levels: colony, microbiome+ and microbiome-)
microbiota.abundance.summary<-ddply(microbiota.abundance,c("microbiota.member","bee.treatment.origin","colony"),summarize,
N.abundance=length(abundance),
median.abundance=quantile(abundance,0.5,na.rm=TRUE),
lowerCI.abundance=quantile(abundance,0.025,na.rm=TRUE),
upperCI.abundance=quantile(abundance,0.975,na.rm=TRUE))
microbiota.abundance.summary

#plot fig.1
microbiota.abundance$bee.treatment.origin<-factor(microbiota.abundance$bee.treatment.origin,levels=c("colony","microbiota+","microbiota-"))
microbiota.abundance$microbiota.member<-factor(microbiota.abundance$microbiota.member,levels=c("16S","G.apicola","S.alvi","B.asteroides","Firm4","Firm5","F.perrara","B.apis"))

fig.1<-ggplot()+
geom_boxplot(data=microbiota.abundance,mapping=aes(x=microbiota.member,y=abundance+1,fill=bee.treatment.origin),position=position_dodge(0.6),outlier.shape=NA,lwd=1,alpha=0.6,width=0.5,coef=0)+
scale_fill_manual(values=c("grey30","grey70","white"))+
geom_point(data=microbiota.abundance,mapping=aes(x=microbiota.member,y=abundance+1,colour=colony,group=bee.treatment.origin),position=position_jitterdodge(jitter.width=0,dodge.width=0.6),size=3,alpha=0.5)+
geom_vline(xintercept=1.5,lwd=1.5,linetype="dashed")+
geom_vline(xintercept=2.5,lwd=1.5,linetype="dashed")+
geom_vline(xintercept=3.5,lwd=1.5,linetype="dashed")+
geom_vline(xintercept=4.5,lwd=1.5,linetype="dashed")+
geom_vline(xintercept=5.5,lwd=1.5,linetype="dashed")+
geom_vline(xintercept=6.5,lwd=1.5,linetype="dashed")+
geom_vline(xintercept=7.5,lwd=1.5,linetype="dashed")+
annotate("text",x=c(0.8,1,1.2),y=c(5000000000,5000000000,3000000000),size=8,label=c("a","a","b"),fontface=1)+
annotate("text",x=c(1.8,2,2.2),y=c(500000000,400000000,300000000),size=8,label=c("a","b","c"),fontface=1)+
annotate("text",x=c(2.8,3,3.2),y=c(500000000,500000000,30000),size=8,label=c("a","a","b"),fontface=1)+
annotate("text",x=c(3.8,4,4.2),y=c(300000000,300000000,70000000),size=8,label=c("a","a","b"),fontface=1)+
annotate("text",x=c(4.8,5,5.2),y=c(50000000,50000000,10000000),size=8,label=c("a","a","b"),fontface=1)+
annotate("text",x=c(5.8,6,6.2),y=c(3000000000,3000000000,2000000000),size=8,label=c("a","a","b"),fontface=1)+
annotate("text",x=c(6.8,7,7.2),y=c(50000000,50000000,5000),size=8,label=c("a","a","b"),fontface=1)+
annotate("text",x=c(7.8,8,8.2),y=c(2000000000,2000000000,200000000),size=8,label=c("a","a","b"),fontface=1)+
scale_x_discrete(name="Microbiota member",labels=expression("All bacteria",italic(G.apicola),italic(S.alvi),italic(B.asteroides),italic("Firm 4"),italic("Firm 5"),italic(F.perrara),italic(B.apis)))+
scale_y_continuous(name="Abundance of bacteria\n(based on 16S rRNA copies)",trans="log10",breaks=trans_breaks("log10",function(x) 10^x),labels=trans_format("log10",math_format(10^.x)),limits=c(1,10000000000))+
theme(axis.line = element_line(colour = "black",size=1.5),
      axis.ticks=element_line(colour="black",size=1.5),
      axis.ticks.length=unit(0.3,"cm"),
      axis.text.x=element_text(colour="black",size=30,angle=45,hjust=1,vjust=1),
      axis.text.y=element_text(colour="black",size=30),
      axis.title.x=element_text(colour="black",size=40),
      axis.title.y=element_text(colour="black",size=40),
      panel.grid.major = element_blank(),
      panel.grid.minor = element_blank(),
      panel.border = element_blank(),
      panel.background = element_blank(),
      legend.title=element_text(size=35),
      legend.text=element_text(size=30),
      legend.key.size=unit(1.2,"cm"),
      legend.key=element_blank(),
      legend.position="right")
fig.1


#############statistcal analysis

#####subsetting data frame according to microbiota member
microbiota.abundance.16S<-subset(microbiota.abundance,microbiota.member=="16S")
microbiota.abundance.16S<-drop.levels(microbiota.abundance.16S)
str(microbiota.abundance.16S)
microbiota.abundance.G.apicola<-subset(microbiota.abundance,microbiota.member=="G.apicola")
microbiota.abundances.G.apicola<-drop.levels(microbiota.abundance.G.apicola)
str(microbiota.abundance.G.apicola)
microbiota.abundance.S.alvi<-subset(microbiota.abundance,microbiota.member=="S.alvi")
microbiota.abundance.S.alvi<-drop.levels(microbiota.abundance.S.alvi)
str(microbiota.abundance.S.alvi)
microbiota.abundance.B.asteroides<-subset(microbiota.abundance,microbiota.member=="B.asteroides")
microbiota.abundance.B.asteroides<-drop.levels(microbiota.abundance.B.asteroides)
str(microbiota.abundance.B.asteroides)
microbiota.abundance.Firm4<-subset(microbiota.abundance,microbiota.member=="Firm4")
microbiota.abundance.Firm4<-drop.levels(microbiota.abundance.Firm4)
str(microbiota.abundance.Firm4)
microbiota.abundance.Firm5<-subset(microbiota.abundance,microbiota.member=="Firm5")
microbiota.abundance.Firm5<-drop.levels(microbiota.abundance.Firm5)
str(microbiota.abundance.Firm5)
microbiota.abundance.F.perrara<-subset(microbiota.abundance,microbiota.member=="F.perrara")
microbiota.abundance.F.perrara<-drop.levels(microbiota.abundance.F.perrara)
str(microbiota.abundance.F.perrara)
microbiota.abundance.B.apis<-subset(microbiota.abundance,microbiota.member=="B.apis")
microbiota.abundance.B.apis<-drop.levels(microbiota.abundance.B.apis)
str(microbiota.abundance.B.apis)


######16S
#model
m.16S<-lmer(log(abundance+1)~bee.treatment.origin+(1|colony),data=microbiota.abundance.16S)
summary(m.16S)

#model validation
res.m.16S<-simulateResiduals(fittedModel=m.16S)
plot(res.m.16S)

#significance of predictor treatment (three levels: source colony, microbiota+ and microbiota-)
m1.16S<-lmer(log(abundance+1)~1+(1|colony),data=microbiota.abundance.16S)
anova(m.16S,m1.16S)

#post-hoc comporisons of predictor-levels treatment
m.16S.glht<-glht(m.16S,linfct=mcp(bee.treatment.origin="Tukey"))
summary(m.16S.glht,test=adjusted("Westfall"))


######G.apicola
#model
m.G.apicola<-lmer(log(abundance+1)~bee.treatment.origin+(1|colony),data=microbiota.abundance.G.apicola)
summary(m.G.apicola)

#model validation
res.m.G.apicola<-simulateResiduals(fittedModel=m.G.apicola)
plot(res.m.G.apicola)

#significance of predictor treatment (three levels: source colony, microbiota+ and microbiota-)
m1.G.apicola<-lmer(log(abundance+1)~1+(1|colony),data=microbiota.abundance.G.apicola)
anova(m.G.apicola,m1.G.apicola)

#post-hoc comporisons of predictor-levels treatment
m.G.apicola.glht<-glht(m.G.apicola,linfct=mcp(bee.treatment.origin="Tukey"))
summary(m.G.apicola.glht,test=adjusted("Westfall"))


######S.alvi
#model
m.S.alvi<-lmer(log(abundance+1)~bee.treatment.origin+(1|colony),data=microbiota.abundance.S.alvi)
summary(m.S.alvi)

#model validation
res.m.S.alvi<-simulateResiduals(fittedModel=m.S.alvi)
plot(res.m.S.alvi)

#significance of predictor treatment (three levels: source colony, microbiota+ and microbiota-)
m1.S.alvi<-lmer(log(abundance+1)~1+(1|colony),data=microbiota.abundance.S.alvi)
anova(m.S.alvi,m1.S.alvi)

#post-hoc comporisons of predictor-levels treatment
m.S.alvi.glht<-glht(m.S.alvi,linfct=mcp(bee.treatment.origin="Tukey"))
summary(m.S.alvi.glht,test=adjusted("Westfall"))


######B.asteroides
#model
m.B.asteroides<-lmer(log(abundance+1)~bee.treatment.origin+(1|colony),data=microbiota.abundance.B.asteroides)
summary(m.B.asteroides)

#model validation
res.m.B.asteroides<-simulateResiduals(fittedModel=m.B.asteroides)
plot(res.m.B.asteroides)

#significance of predictor treatment (three levels: source colony, microbiota+ and microbiota-)
m1.B.asteroides<-lmer(log(abundance+1)~1+(1|colony),data=microbiota.abundance.B.asteroides)
anova(m.B.asteroides,m1.B.asteroides)

#post-hoc comporisons of predictor-levels treatment
m.B.asteroides.glht<-glht(m.B.asteroides,linfct=mcp(bee.treatment.origin="Tukey"))
summary(m.B.asteroides.glht,test=adjusted("Westfall"))


######Firm4
#model
m.Firm4<-lmer(log(abundance+1)~bee.treatment.origin+(1|colony),data=microbiota.abundance.Firm4)
summary(m.Firm4)

#model validation
res.m.Firm4<-simulateResiduals(fittedModel=m.Firm4)
plot(res.m.Firm4)

#significance of predictor treatment (three levels: source colony, microbiota+ and microbiota-)
m1.Firm4<-lmer(log(abundance+1)~1+(1|colony),data=microbiota.abundance.Firm4)
anova(m.Firm4,m1.Firm4)

#post-hoc comporisons of predictor-levels treatment
m.Firm4.glht<-glht(m.Firm4,linfct=mcp(bee.treatment.origin="Tukey"))
summary(m.Firm4.glht,test=adjusted("Westfall"))


######Firm5
#model
m.Firm5<-lmer(log(abundance+1)~bee.treatment.origin+(1|colony),data=microbiota.abundance.Firm5)
summary(m.Firm5)

#model validation
res.m.Firm5<-simulateResiduals(fittedModel=m.Firm5)
plot(res.m.Firm5)

#significance of predictor treatment (three levels: source colony, microbiota+ and microbiota-)
m1.Firm5<-lmer(log(abundance+1)~1+(1|colony),data=microbiota.abundance.Firm5)
anova(m.Firm5,m1.Firm5)

#post-hoc comporisons of predictor-levels treatment
m.Firm5.glht<-glht(m.Firm5,linfct=mcp(bee.treatment.origin="Tukey"))
summary(m.Firm5.glht,test=adjusted("Westfall"))


######F.perrara
#model
m.F.perrara<-lmer(log(abundance+1)~bee.treatment.origin+(1|colony),data=microbiota.abundance.F.perrara)
summary(m.F.perrara)

#model validation
res.m.F.perrara<-simulateResiduals(fittedModel=m.F.perrara)
plot(res.m.F.perrara)

#significance of predictor treatment (three levels: source colony, microbiota+ and microbiota-)
m1.F.perrara<-lmer(log(abundance+1)~1+(1|colony),data=microbiota.abundance.F.perrara)
anova(m.F.perrara,m1.F.perrara)

#post-hoc comporisons of predictor-levels treatment
m.F.perrara.glht<-glht(m.F.perrara,linfct=mcp(bee.treatment.origin="Tukey"))
summary(m.F.perrara.glht,test=adjusted("Westfall"))


######B.apis
#model
m.B.apis<-lmer(log(abundance+1)~bee.treatment.origin+(1|colony),data=microbiota.abundance.B.apis)
summary(m.B.apis)

#model validation
res.m.B.apis<-simulateResiduals(fittedModel=m.B.apis)
plot(res.m.B.apis)

#significance of predictor treatment (three levels: source colony, microbiota+ and microbiota-)
m1.B.apis<-lmer(log(abundance+1)~1+(1|colony),data=microbiota.abundance.B.apis)
anova(m.B.apis,m1.B.apis)

#post-hoc comporisons of predictor-levels treatment
m.B.apis.glht<-glht(m.B.apis,linfct=mcp(bee.treatment.origin="Tukey"))
summary(m.B.apis.glht,test=adjusted("Westfall"))


######electronic supplementary Table S3
tab_model(m.16S,m.G.apicola,m.S.alvi,m.B.asteroides,m.Firm4,m.Firm5,m.F.perrara,m.B.apis,
dv.labels=c("16S","G. apicola","S. alvi","B. asteroides","Firm4","Firm5","F. perrara","B. apis"),
show.reflvl=TRUE)


###############################################################################################################################################
############################################## Fig. 2   #####################################################################################
##############################################################################################################################################


#############loading data for Fig.2
beesurvival<-read.delim(file.choose(),header=T)#choose file: Data Fig.2.txt
str(beesurvival)

#reordering of factor level treatment (four levels: microbiota-virus-,microbiota+virus-,microbiota-virus+,microbiota+virus+) 
beesurvival$treatment<-factor(beesurvival$treatment,c("microbiota+virus-","microbiota-virus-","microbiota+virus+","microbiota-virus+"))

#reordering of factor level microbiota.presence (two levels: microbiota-, microbiota+) 
beesurvival$microbiota.presence<-factor(beesurvival$microbiota.presence,c("microbiota+","microbiota-"))


#############plot Fig.2

fig.2<-ggplot(beesurvival,aes(time=day.death,status=status,colour=treatment,linetype=treatment))+
geom_km(lwd=2)+
scale_colour_manual(values=c("grey","grey","black","black"),name="Bee treatment",label=c("microbiota+ | virus-","microbiota- | virus-","microbiota+ | virus+","microbiota- | virus+"))+
scale_linetype_manual(values=c("solid","dashed","solid","dashed"),name="Bee treatment",label=c("microbiota+ | virus-","microbiota- | virus-","microbiota+ | virus+","microbiota- | virus+"))+
scale_x_continuous(name="Time in days",limits=c(0,35),breaks=seq(0,31,5))+
scale_y_continuous(name="Proportion survival",limits=c(0,1))+
theme(axis.line = element_line(colour = "black",size=2),
      axis.ticks=element_line(colour="black",size=2),
      axis.ticks.length=unit(0.3,"cm"),
      axis.text.x=element_text(colour="black",size=30),
      axis.text.y=element_text(colour="black",size=30),
      axis.title.x=element_text(colour="black",size=40,margin=margin(25,0,0,0)),
      axis.title.y=element_text(colour="black",size=40,margin=margin(0,25,0,0)),
      panel.grid.major = element_blank(),
      panel.grid.minor = element_blank(),
      panel.border = element_blank(),
      panel.background = element_blank(),
      legend.title=element_text(size=35),
      legend.text=element_text(size=30),
      legend.key.size=unit(2.5,"cm"),
      legend.key=element_blank(),
      legend.position="right")
fig.2


#############statistical analysis

#model
m.survival<-coxme(Surv(day.death,status)~treatment+(1|cage)+(1|colony),data=beesurvival)

#significance of predictor treatment (four levels: microbiome-virus-,microbiome+virus-,microbiome-virus+,microbiome+virus+)
m1.survival<-coxme(Surv(day.death,status)~1+(1|cage)+(1|colony),data=beesurvival)
anova(m.survival,m1.survival)

#post-hoc comporisons of predictor-levels treatment
m.survival.glht<-glht(m.survival,linfct=mcp(treatment="Tukey"))
summary(m.survival.glht,test=adjusted("Westfall"))


#############electronic supplementary Table S1

#calculation of bees at risk over time (day 0 to 31) per 
#treatment (four levels: microbiota-|virus-,microbiota-|virus+,microbiota+|virus-,microbiota+|virus+),
#cage (32 levels) and colony (two levels: c5.1 and cG1)
ggrisktable(survfit(Surv(day.death,status)~treatment+cage+colony,data=beesurvival),data=beesurvival,break.time.by=1)

#calculation of cumulative numer of events (bees dying) over time (day 0 to 31) per 
#treatment (four levels: microbiota-|virus-,microbiota-|virus+,microbiota+|virus-,microbiota+|virus+),
#cage (32 levels) and colony (two levels: c5.1 and cG1)
ggcumevents(survfit(Surv(day.death,status)~treatment+cage+colony,data=beesurvival),data=beesurvival,break.time.by=1)

#calculation of cumulative numer of censored bees (collected for microbial abundance or viral titre, lost due to handling, surviving bees at the end of the experiment),
#over time (day 0 to 31) per 
#treatment (four levels: microbiota-|virus-,microbiota-|virus+,microbiota+|virus-,microbiota+|virus+),
#cage (32 levels) and colony (two levels: c5.1 and cG1)
ggcumcensor(survfit(Surv(day.death,status)~treatment+cage+colony,data=beesurvival),data=beesurvival,break.time.by=1)


###############################################################################################################################################
############################################## Fig. 3   #####################################################################################
##############################################################################################################################################

#############loading data for Fig.3

virustitre<-read.delim(file.choose(),header=T)#choose file: Data Fig.3.txt
str(virustitre)

#changing order of treatment factor levels
virustitre$treatment<-factor(virustitre$treatment,levels=c("microbiota-virus-","microbiota+virus-","microbiota-virus+","microbiota+virus+"))


#############plot fig.3
#calculation of median values and confidence intervals of predictor treatment (four levels: microbiota-virus-,microbiota+virus-,microbiota-virus+,microbiota+virus+)
titre.summary<-ddply(virustitre,c("treatment"),summarize,
N.titre=length(titre),
median.titre=quantile(titre,0.5),
lowerCI.titre=quantile(titre,0.025),
upperCI.titre=quantile(titre,0.975))
titre.summary

#plot fig.3
fig.3<-ggplot()+
geom_boxplot(data=virustitre,mapping=aes(x=treatment,y=titre+0.1),outlier.shape=NA,lwd=1.5,alpha=0.4,width=0.5,fill="white",coef=0)+
geom_point(data=virustitre,mapping=aes(x=treatment,y=titre+0.1,colour=colony),position=position_jitter(width=0.1),size=7,alpha=0.5)+
scale_x_discrete(name="Bee treatment",labels=c("microbiota-\nvirus-","microbiota+\nvirus-","microbiota-\nvirus+","microbiota+\nvirus+"))+
scale_y_continuous(trans="log10",name="Virus titre\n(genome equivalents per bee)",breaks=trans_breaks("log10",function(x) 10^x),labels=trans_format("log10",math_format(10^.x)),limits=c(-0.1,2000000000000))+
geom_segment(aes(x = 3, y = 500000000000, xend = 4, yend = 500000000000),lwd=2)+
geom_segment(aes(x = 1, y = 5000000, xend = 2, yend = 5000000),lwd=2)+
annotate("text",x=c(3.5),y=c(2000000000000),size=10,label=c("ns"),fontface=2)+
annotate("text",x=c(1.5),y=c(20000000),size=10,label=c("ns"),fontface=2)+
theme(axis.line = element_line(colour = "black",size=1.5),
      axis.ticks=element_line(colour="black",size=1.5),
      axis.ticks.length=unit(0.3,"cm"),
      axis.text.x=element_text(colour="black",size=30),
      axis.text.y=element_text(colour="black",size=30),
      axis.title.x=element_text(colour="black",size=40,margin=margin(20,0,0,0)),
      axis.title.y=element_text(colour="black",size=40,margin=margin(0,22,0,0)),
      panel.grid.major = element_blank(),
      panel.grid.minor = element_blank(),
      panel.border = element_blank(),
      panel.background = element_blank(),
      legend.title=element_text(size=35),
      legend.text=element_text(size=30),
      legend.key.size=unit(1.2,"cm"),
      legend.key=element_blank(),
      legend.position="right")
fig.3


#############statistical analysis bees with virus exposure

#subsetting data frame to only contain bees exposed to the virus (two levels: microbiota-virus+ and microbiota+virus+)
virustitre.virusplus<-subset(virustitre,treatment!="microbiota+virus-"&treatment!="microbiota-virus-")
virustitre.virusplus<-drop.levels(virustitre.virusplus)
str(virustitre.virusplus)

#model
m.virustitre.virusplus<-lmer(titre~treatment+(1|colony),data=virustitre.virusplus)
summary(m.virustitre.virusplus)

#model validation
res.virustitre.virusplus<-simulateResiduals(fittedModel=m.virustitre.virusplus)
plot(res.virustitre.virusplus)

#significance of predictor treatment (two levels: microbiota-virus+, microbiota+virus+)
m1.virustitre.virusplus<-lmer(titre~1+(1|colony),data=virustitre.virusplus)
anova(m.virustitre.virusplus,m1.virustitre.virusplus)


#############statistical analysis bees without virus exposure

#selecting bee treatments with virus exposure
virus.virusminus<-subset(virustitre,treatment!="microbiota-virus+"&treatment!="microbiota+virus+")
virus.virusminus<-drop.levels(virus.virusminus)
str(virus.virusminus)

#model
m.virustitre.virusminus<-lmer(titre~treatment+(1|colony),data=virus.virusminus)
summary(m.virustitre.virusminus)

#model validation
res.virustitre.virusminus<-simulateResiduals(fittedModel=m.virustitre.virusminus)
plot(res.virustitre.virusminus)

#significance of predictor treatment (two levels: microbiota-virus+, microbiota+virus+)
m1.virustitre.virusminus<-lmer(titre~1+(1|colony),data=virus.virusminus)
anova(m.virustitre.virusminus,m1.virustitre.virusminus)


#############electronic supplementary Table S5
tab_model(m.virustitre.virusplus,m.virustitre.virusminus,
dv.labels=c("Virus titre in virus+ bees", "Virus titre in virus- bees"),
show.reflvl=TRUE)
