# Supplementary material for: The Gut Microbiota Can Provide Viral Tolerance in the Honey Bee
Source: Microorganisms. 2021 Apr 17;9(4):871. doi: 10.3390/microorganisms9040871 (PMC8072606; doi:10.3390/microorganisms9040871)
Supplement: Supplementary file 1 [file microorganisms-09-00871-s001.zip › microorganisms-1182355-supplementary/Supplementary material/Data Figure 2.txt]

colony	treatment	microbiota.presence	virus.presence	cage	bee.no	day.death	status	comment
c5.1	microbiota-virus-	microbiota-	virus-	A1	1	4	1
c5.1	microbiota-virus-	microbiota-	virus-	A1	2	6	0	collected for microbiota abundance at day 6
c5.1	microbiota-virus-	microbiota-	virus-	A1	3	6	0	collected for microbiota abundance at day 6
c5.1	microbiota-virus-	microbiota-	virus-	A1	4	6	0	collected for microbiota abundance at day 6
c5.1	microbiota-virus-	microbiota-	virus-	A1	5	8	1
c5.1	microbiota-virus-	microbiota-	virus-	A1	6	10	1
c5.1	microbiota-virus-	microbiota-	virus-	A1	7	11	0	collected for virus titre determination at day 11
c5.1	microbiota-virus-	microbiota-	virus-	A1	8	11	0	collected for virus titre determination at day 11
c5.1	microbiota-virus-	microbiota-	virus-	A1	9	16	1
c5.1	microbiota-virus-	microbiota-	virus-	A1	10	22	1
c5.1	microbiota-virus-	microbiota-	virus-	A1	11	25	1
c5.1	microbiota-virus-	microbiota-	virus-	A1	12	28	1
c5.1	microbiota-virus-	microbiota-	virus-	A1	13	31	0
c5.1	microbiota-virus-	microbiota-	virus-	A1	14	31	0
c5.1	microbiota-virus-	microbiota-	virus-	A1	15	31	0
c5.1	microbiota-virus-	microbiota-	virus-	A1	16	31	0
c5.1	microbiota-virus-	microbiota-	virus-	A1	17	31	0
c5.1	microbiota-virus-	microbiota-	virus-	A1	18	31	0
c5.1	microbiota-virus-	microbiota-	virus-	A2	1	1	1
c5.1	microbiota-virus-	microbiota-	virus-	A2	2	1	1
c5.1	microbiota-virus-	microbiota-	virus-	A2	3	6	0	collected for microbiota abundance at day 6
c5.1	microbiota-virus-	microbiota-	virus-	A2	4	6	0	collected for microbiota abundance at day 6
c5.1	microbiota-virus-	microbiota-	virus-	A2	5	6	0	collected for microbiota abundance at day 6
c5.1	microbiota-virus-	microbiota-	virus-	A2	6	6	0	lost
c5.1	microbiota-virus-	microbiota-	virus-	A2	7	11	0	collected for virus titre determination at day 11
c5.1	microbiota-virus-	microbiota-	virus-	A2	8	11	0	collected for virus titre determination at day 11
c5.1	microbiota-virus-	microbiota-	virus-	A2	9	17	1
c5.1	microbiota-virus-	microbiota-	virus-	A2	10	23	1
c5.1	microbiota-virus-	microbiota-	virus-	A2	11	26	1
c5.1	microbiota-virus-	microbiota-	virus-	A2	12	27	1
c5.1	microbiota-virus-	microbiota-	virus-	A2	13	27	1
c5.1	microbiota-virus-	microbiota-	virus-	A2	14	28	1
c5.1	microbiota-virus-	microbiota-	virus-	A2	15	28	1
c5.1	microbiota-virus-	microbiota-	virus-	A2	16	30	1
c5.1	microbiota-virus-	microbiota-	virus-	A2	17	31	0
c5.1	microbiota-virus-	microbiota-	virus-	A2	18	31	0
c5.1	microbiota-virus-	microbiota-	virus-	A3	1	6	0	collected for microbiota abundance at day 6
c5.1	microbiota-virus-	microbiota-	virus-	A3	2	6	0	collected for microbiota abundance at day 6
c5.1	microbiota-virus-	microbiota-	virus-	A3	3	6	0	collected for microbiota abundance at day 6
c5.1	microbiota-virus-	microbiota-	virus-	A3	4	8	1
c5.1	microbiota-virus-	microbiota-	virus-	A3	5	11	0	collected for virus titre determination at day 11
c5.1	microbiota-virus-	microbiota-	virus-	A3	6	11	0	collected for virus titre determination at day 11
c5.1	microbiota-virus-	microbiota-	virus-	A3	7	11	0	collected for virus titre determination at day 11
c5.1	microbiota-virus-	microbiota-	virus-	A3	8	23	1
c5.1	microbiota-virus-	microbiota-	virus-	A3	9	26	1
c5.1	microbiota-virus-	microbiota-	virus-	A3	10	27	1
c5.1	microbiota-virus-	microbiota-	virus-	A3	11	31	0
c5.1	microbiota-virus-	microbiota-	virus-	A3	12	31	0
c5.1	microbiota-virus-	microbiota-	virus-	A3	13	31	0
c5.1	microbiota-virus-	microbiota-	virus-	A3	14	31	0
c5.1	microbiota-virus-	microbiota-	virus-	A3	15	31	0
c5.1	microbiota-virus-	microbiota-	virus-	A3	16	31	0
c5.1	microbiota-virus-	microbiota-	virus-	A3	17	31	0
c5.1	microbiota-virus-	microbiota-	virus-	A3	18	31	0
c5.1	microbiota-virus-	microbiota-	virus-	A4	1	1	1
c5.1	microbiota-virus-	microbiota-	virus-	A4	2	6	0	collected for microbiota abundance at day 6
c5.1	microbiota-virus-	microbiota-	virus-	A4	3	6	0	collected for microbiota abundance at day 6
c5.1	microbiota-virus-	microbiota-	virus-	A4	4	6	0	collected for microbiota abundance at day 6
c5.1	microbiota-virus-	microbiota-	virus-	A4	5	11	0	collected for virus titre determination at day 11
c5.1	microbiota-virus-	microbiota-	virus-	A4	6	11	0	collected for virus titre determination at day 11
c5.1	microbiota-virus-	microbiota-	virus-	A4	7	11	0	collected for virus titre determination at day 11
c5.1	microbiota-virus-	microbiota-	virus-	A4	8	31	0
c5.1	microbiota-virus-	microbiota-	virus-	A4	9	31	0
c5.1	microbiota-virus-	microbiota-	virus-	A4	10	31	0
c5.1	microbiota-virus-	microbiota-	virus-	A4	11	31	0
c5.1	microbiota-virus-	microbiota-	virus-	A4	12	31	0
c5.1	microbiota-virus-	microbiota-	virus-	A4	13	31	0
c5.1	microbiota-virus-	microbiota-	virus-	A4	14	31	0
c5.1	microbiota-virus-	microbiota-	virus-	A4	15	31	0
c5.1	microbiota-virus-	microbiota-	virus-	A4	16	31	0
c5.1	microbiota-virus-	microbiota-	virus-	A4	17	31	0
c5.1	microbiota-virus-	microbiota-	virus-	A4	18	31	0
c5.1	microbiota-virus+	microbiota-	virus+	B1	1	1	1
c5.1	microbiota-virus+	microbiota-	virus+	B1	2	1	1
c5.1	microbiota-virus+	microbiota-	virus+	B1	3	1	1
c5.1	microbiota-virus+	microbiota-	virus+	B1	4	6	0	collected for microbiota abundance at day 6
c5.1	microbiota-virus+	microbiota-	virus+	B1	5	6	0	collected for microbiota abundance at day 6
c5.1	microbiota-virus+	microbiota-	virus+	B1	6	11	0	collected for virus titre determination at day 11
c5.1	microbiota-virus+	microbiota-	virus+	B1	7	11	0	collected for virus titre determination at day 11
c5.1	microbiota-virus+	microbiota-	virus+	B1	8	11	0	collected for virus titre determination at day 11
c5.1	microbiota-virus+	microbiota-	virus+	B1	9	12	1
c5.1	microbiota-virus+	microbiota-	virus+	B1	10	14	1
c5.1	microbiota-virus+	microbiota-	virus+	B1	11	16	1
c5.1	microbiota-virus+	microbiota-	virus+	B1	12	22	1
c5.1	microbiota-virus+	microbiota-	virus+	B1	13	23	1
c5.1	microbiota-virus+	microbiota-	virus+	B1	14	24	1
c5.1	microbiota-virus+	microbiota-	virus+	B1	15	25	1
c5.1	microbiota-virus+	microbiota-	virus+	B1	16	28	1
c5.1	microbiota-virus+	microbiota-	virus+	B1	17	29	1
c5.1	microbiota-virus+	microbiota-	virus+	B1	18	31	0
c5.1	microbiota-virus+	microbiota-	virus+	B2	1	6	0	collected for microbiota abundance at day 6
c5.1	microbiota-virus+	microbiota-	virus+	B2	2	6	0	collected for microbiota abundance at day 6
c5.1	microbiota-virus+	microbiota-	virus+	B2	3	6	0	collected for microbiota abundance at day 6
c5.1	microbiota-virus+	microbiota-	virus+	B2	4	7	1
c5.1	microbiota-virus+	microbiota-	virus+	B2	5	10	1
c5.1	microbiota-virus+	microbiota-	virus+	B2	6	11	0	collected for virus titre determination at day 11
c5.1	microbiota-virus+	microbiota-	virus+	B2	7	11	0	collected for virus titre determination at day 11
c5.1	microbiota-virus+	microbiota-	virus+	B2	8	11	0	collected for virus titre determination at day 11
c5.1	microbiota-virus+	microbiota-	virus+	B2	9	13	1
c5.1	microbiota-virus+	microbiota-	virus+	B2	10	19	1
c5.1	microbiota-virus+	microbiota-	virus+	B2	11	20	1
c5.1	microbiota-virus+	microbiota-	virus+	B2	12	21	1
c5.1	microbiota-virus+	microbiota-	virus+	B2	13	22	1
c5.1	microbiota-virus+	microbiota-	virus+	B2	14	22	1
c5.1	microbiota-virus+	microbiota-	virus+	B2	15	22	1
c5.1	microbiota-virus+	microbiota-	virus+	B2	16	22	1
c5.1	microbiota-virus+	microbiota-	virus+	B2	17	23	1
c5.1	microbiota-virus+	microbiota-	virus+	B2	18	25	1
c5.1	microbiota-virus+	microbiota-	virus+	B3	1	1	1
c5.1	microbiota-virus+	microbiota-	virus+	B3	2	6	1
c5.1	microbiota-virus+	microbiota-	virus+	B3	3	6	0	collected for microbiota abundance at day 6
c5.1	microbiota-virus+	microbiota-	virus+	B3	4	6	0	collected for microbiota abundance at day 6
c5.1	microbiota-virus+	microbiota-	virus+	B3	5	6	0	collected for microbiota abundance at day 6
c5.1	microbiota-virus+	microbiota-	virus+	B3	6	11	1
c5.1	microbiota-virus+	microbiota-	virus+	B3	7	11	0	collected for virus titre determination at day 11
c5.1	microbiota-virus+	microbiota-	virus+	B3	8	11	0	collected for virus titre determination at day 11
c5.1	microbiota-virus+	microbiota-	virus+	B3	9	12	1
c5.1	microbiota-virus+	microbiota-	virus+	B3	10	14	1
c5.1	microbiota-virus+	microbiota-	virus+	B3	11	20	1
c5.1	microbiota-virus+	microbiota-	virus+	B3	12	21	1
c5.1	microbiota-virus+	microbiota-	virus+	B3	13	26	1
c5.1	microbiota-virus+	microbiota-	virus+	B3	14	28	1
c5.1	microbiota-virus+	microbiota-	virus+	B3	15	28	1
c5.1	microbiota-virus+	microbiota-	virus+	B3	16	30	1
c5.1	microbiota-virus+	microbiota-	virus+	B3	17	30	1
c5.1	microbiota-virus+	microbiota-	virus+	B3	18	31	0
c5.1	microbiota-virus+	microbiota-	virus+	B4	1	1	1
c5.1	microbiota-virus+	microbiota-	virus+	B4	2	6	0	collected for microbiota abundance at day 6
c5.1	microbiota-virus+	microbiota-	virus+	B4	3	6	0	collected for microbiota abundance at day 6
c5.1	microbiota-virus+	microbiota-	virus+	B4	4	6	0	collected for microbiota abundance at day 6
c5.1	microbiota-virus+	microbiota-	virus+	B4	5	7	1
c5.1	microbiota-virus+	microbiota-	virus+	B4	6	7	0	lost
c5.1	microbiota-virus+	microbiota-	virus+	B4	7	11	0	collected for virus titre determination at day 11
c5.1	microbiota-virus+	microbiota-	virus+	B4	8	11	0	collected for virus titre determination at day 11
c5.1	microbiota-virus+	microbiota-	virus+	B4	9	19	1
c5.1	microbiota-virus+	microbiota-	virus+	B4	10	22	1
c5.1	microbiota-virus+	microbiota-	virus+	B4	11	23	1
c5.1	microbiota-virus+	microbiota-	virus+	B4	12	25	1
c5.1	microbiota-virus+	microbiota-	virus+	B4	13	25	1
c5.1	microbiota-virus+	microbiota-	virus+	B4	14	25	1
c5.1	microbiota-virus+	microbiota-	virus+	B4	15	29	1
c5.1	microbiota-virus+	microbiota-	virus+	B4	16	29	1
c5.1	microbiota-virus+	microbiota-	virus+	B4	17	30	1
c5.1	microbiota-virus+	microbiota-	virus+	B4	18	31	1
c5.1	microbiota+virus-	microbiota+	virus-	C1	1	6	0	collected for microbiota abundance at day 6
c5.1	microbiota+virus-	microbiota+	virus-	C1	2	6	0	collected for microbiota abundance at day 6
c5.1	microbiota+virus-	microbiota+	virus-	C1	3	6	0	collected for microbiota abundance at day 6
c5.1	microbiota+virus-	microbiota+	virus-	C1	4	11	0	collected for virus titre determination at day 11
c5.1	microbiota+virus-	microbiota+	virus-	C1	5	11	0	collected for virus titre determination at day 11
c5.1	microbiota+virus-	microbiota+	virus-	C1	6	11	0	collected for virus titre determination at day 11
c5.1	microbiota+virus-	microbiota+	virus-	C1	7	16	1
c5.1	microbiota+virus-	microbiota+	virus-	C1	8	16	1
c5.1	microbiota+virus-	microbiota+	virus-	C1	9	24	1
c5.1	microbiota+virus-	microbiota+	virus-	C1	10	28	1
c5.1	microbiota+virus-	microbiota+	virus-	C1	11	28	1
c5.1	microbiota+virus-	microbiota+	virus-	C1	12	28	1
c5.1	microbiota+virus-	microbiota+	virus-	C1	13	31	1
c5.1	microbiota+virus-	microbiota+	virus-	C1	14	31	0
c5.1	microbiota+virus-	microbiota+	virus-	C1	15	31	0
c5.1	microbiota+virus-	microbiota+	virus-	C1	16	31	0
c5.1	microbiota+virus-	microbiota+	virus-	C1	17	31	0
c5.1	microbiota+virus-	microbiota+	virus-	C1	18	31	0
c5.1	microbiota+virus-	microbiota+	virus-	C2	1	3	1
c5.1	microbiota+virus-	microbiota+	virus-	C2	2	6	0	collected for microbiota abundance at day 6
c5.1	microbiota+virus-	microbiota+	virus-	C2	3	6	0	collected for microbiota abundance at day 6
c5.1	microbiota+virus-	microbiota+	virus-	C2	4	6	0	collected for microbiota abundance at day 6
c5.1	microbiota+virus-	microbiota+	virus-	C2	5	11	0	collected for virus titre determination at day 11
c5.1	microbiota+virus-	microbiota+	virus-	C2	6	11	0	collected for virus titre determination at day 11
c5.1	microbiota+virus-	microbiota+	virus-	C2	7	11	0	collected for virus titre determination at day 11
c5.1	microbiota+virus-	microbiota+	virus-	C2	8	17	1
c5.1	microbiota+virus-	microbiota+	virus-	C2	9	19	1
c5.1	microbiota+virus-	microbiota+	virus-	C2	10	19	1
c5.1	microbiota+virus-	microbiota+	virus-	C2	11	31	0
c5.1	microbiota+virus-	microbiota+	virus-	C2	12	31	0
c5.1	microbiota+virus-	microbiota+	virus-	C2	13	31	0
c5.1	microbiota+virus-	microbiota+	virus-	C2	14	31	0
c5.1	microbiota+virus-	microbiota+	virus-	C2	15	31	0
c5.1	microbiota+virus-	microbiota+	virus-	C2	16	31	0
c5.1	microbiota+virus-	microbiota+	virus-	C2	17	31	0
c5.1	microbiota+virus-	microbiota+	virus-	C2	18	31	0
c5.1	microbiota+virus-	microbiota+	virus-	C3	1	6	0	collected for microbiota abundance at day 6
c5.1	microbiota+virus-	microbiota+	virus-	C3	2	6	0	collected for microbiota abundance at day 6
c5.1	microbiota+virus-	microbiota+	virus-	C3	3	6	0	collected for microbiota abundance at day 6
c5.1	microbiota+virus-	microbiota+	virus-	C3	4	11	0	collected for virus titre determination at day 11
c5.1	microbiota+virus-	microbiota+	virus-	C3	5	11	0	collected for virus titre determination at day 11
c5.1	microbiota+virus-	microbiota+	virus-	C3	6	11	0	collected for virus titre determination at day 11
c5.1	microbiota+virus-	microbiota+	virus-	C3	7	23	1
c5.1	microbiota+virus-	microbiota+	virus-	C3	8	25	1
c5.1	microbiota+virus-	microbiota+	virus-	C3	9	31	1
c5.1	microbiota+virus-	microbiota+	virus-	C3	10	31	0
c5.1	microbiota+virus-	microbiota+	virus-	C3	11	31	0
c5.1	microbiota+virus-	microbiota+	virus-	C3	12	31	0
c5.1	microbiota+virus-	microbiota+	virus-	C3	13	31	0
c5.1	microbiota+virus-	microbiota+	virus-	C3	14	31	0
c5.1	microbiota+virus-	microbiota+	virus-	C3	15	31	0
c5.1	microbiota+virus-	microbiota+	virus-	C3	16	31	0
c5.1	microbiota+virus-	microbiota+	virus-	C3	17	31	0
c5.1	microbiota+virus-	microbiota+	virus-	C3	18	31	0
c5.1	microbiota+virus-	microbiota+	virus-	C4	1	6	1
c5.1	microbiota+virus-	microbiota+	virus-	C4	2	6	0	collected for microbiota abundance at day 6
c5.1	microbiota+virus-	microbiota+	virus-	C4	3	6	0	collected for microbiota abundance at day 6
c5.1	microbiota+virus-	microbiota+	virus-	C4	4	6	0	collected for microbiota abundance at day 6
c5.1	microbiota+virus-	microbiota+	virus-	C4	5	11	0	collected for virus titre determination at day 11
c5.1	microbiota+virus-	microbiota+	virus-	C4	6	11	0	collected for virus titre determination at day 11
c5.1	microbiota+virus-	microbiota+	virus-	C4	7	11	0	collected for virus titre determination at day 11
c5.1	microbiota+virus-	microbiota+	virus-	C4	8	25	1
c5.1	microbiota+virus-	microbiota+	virus-	C4	9	31	0
c5.1	microbiota+virus-	microbiota+	virus-	C4	10	31	0
c5.1	microbiota+virus-	microbiota+	virus-	C4	11	31	0
c5.1	microbiota+virus-	microbiota+	virus-	C4	12	31	0
c5.1	microbiota+virus-	microbiota+	virus-	C4	13	31	0
c5.1	microbiota+virus-	microbiota+	virus-	C4	14	31	0
c5.1	microbiota+virus-	microbiota+	virus-	C4	15	31	0
c5.1	microbiota+virus-	microbiota+	virus-	C4	16	31	0
c5.1	microbiota+virus-	microbiota+	virus-	C4	17	31	0
c5.1	microbiota+virus-	microbiota+	virus-	C4	18	31	0
c5.1	microbiota+virus+	microbiota+	virus+	D1	1	6	0	collected for microbiota abundance at day 6
c5.1	microbiota+virus+	microbiota+	virus+	D1	2	6	0	collected for microbiota abundance at day 6
c5.1	microbiota+virus+	microbiota+	virus+	D1	3	6	0	collected for microbiota abundance at day 6
c5.1	microbiota+virus+	microbiota+	virus+	D1	4	11	0	collected for virus titre determination at day 11
c5.1	microbiota+virus+	microbiota+	virus+	D1	5	11	0	collected for virus titre determination at day 11
c5.1	microbiota+virus+	microbiota+	virus+	D1	6	11	0	collected for virus titre determination at day 11
c5.1	microbiota+virus+	microbiota+	virus+	D1	7	17	1
c5.1	microbiota+virus+	microbiota+	virus+	D1	8	19	1
c5.1	microbiota+virus+	microbiota+	virus+	D1	9	22	1
c5.1	microbiota+virus+	microbiota+	virus+	D1	10	23	1
c5.1	microbiota+virus+	microbiota+	virus+	D1	11	25	1
c5.1	microbiota+virus+	microbiota+	virus+	D1	12	26	1
c5.1	microbiota+virus+	microbiota+	virus+	D1	13	29	1
c5.1	microbiota+virus+	microbiota+	virus+	D1	14	31	1
c5.1	microbiota+virus+	microbiota+	virus+	D1	15	31	0
c5.1	microbiota+virus+	microbiota+	virus+	D1	16	31	0
c5.1	microbiota+virus+	microbiota+	virus+	D1	17	31	0
c5.1	microbiota+virus+	microbiota+	virus+	D1	18	31	0
c5.1	microbiota+virus+	microbiota+	virus+	D2	1	1	1
c5.1	microbiota+virus+	microbiota+	virus+	D2	2	1	1
c5.1	microbiota+virus+	microbiota+	virus+	D2	3	6	0	collected for microbiota abundance at day 6
c5.1	microbiota+virus+	microbiota+	virus+	D2	4	6	0	collected for microbiota abundance at day 6
c5.1	microbiota+virus+	microbiota+	virus+	D2	5	6	0	collected for microbiota abundance at day 6
c5.1	microbiota+virus+	microbiota+	virus+	D2	6	7	1
c5.1	microbiota+virus+	microbiota+	virus+	D2	7	11	0	collected for virus titre determination at day 11
c5.1	microbiota+virus+	microbiota+	virus+	D2	8	11	0	collected for virus titre determination at day 11
c5.1	microbiota+virus+	microbiota+	virus+	D2	9	21	1
c5.1	microbiota+virus+	microbiota+	virus+	D2	10	24	1
c5.1	microbiota+virus+	microbiota+	virus+	D2	11	24	1
c5.1	microbiota+virus+	microbiota+	virus+	D2	12	27	1
c5.1	microbiota+virus+	microbiota+	virus+	D2	13	28	1
c5.1	microbiota+virus+	microbiota+	virus+	D2	14	28	1
c5.1	microbiota+virus+	microbiota+	virus+	D2	15	29	1
c5.1	microbiota+virus+	microbiota+	virus+	D2	16	30	1
c5.1	microbiota+virus+	microbiota+	virus+	D2	17	30	1
c5.1	microbiota+virus+	microbiota+	virus+	D2	18	31	0
c5.1	microbiota+virus+	microbiota+	virus+	D3	1	6	0	collected for microbiota abundance at day 6
c5.1	microbiota+virus+	microbiota+	virus+	D3	2	6	0	collected for microbiota abundance at day 6
c5.1	microbiota+virus+	microbiota+	virus+	D3	3	6	0	collected for microbiota abundance at day 6
c5.1	microbiota+virus+	microbiota+	virus+	D3	4	9	1
c5.1	microbiota+virus+	microbiota+	virus+	D3	5	11	0	collected for virus titre determination at day 11
c5.1	microbiota+virus+	microbiota+	virus+	D3	6	11	0	collected for virus titre determination at day 11
c5.1	microbiota+virus+	microbiota+	virus+	D3	7	11	0	collected for virus titre determination at day 11
c5.1	microbiota+virus+	microbiota+	virus+	D3	8	18	1
c5.1	microbiota+virus+	microbiota+	virus+	D3	9	18	1
c5.1	microbiota+virus+	microbiota+	virus+	D3	10	19	1
c5.1	microbiota+virus+	microbiota+	virus+	D3	11	21	1
c5.1	microbiota+virus+	microbiota+	virus+	D3	12	22	1
c5.1	microbiota+virus+	microbiota+	virus+	D3	13	23	1
c5.1	microbiota+virus+	microbiota+	virus+	D3	14	24	1
c5.1	microbiota+virus+	microbiota+	virus+	D3	15	26	1
c5.1	microbiota+virus+	microbiota+	virus+	D3	16	27	1
c5.1	microbiota+virus+	microbiota+	virus+	D3	17	27	1
c5.1	microbiota+virus+	microbiota+	virus+	D3	18	30	1
c5.1	microbiota+virus+	microbiota+	virus+	D4	1	1	1
c5.1	microbiota+virus+	microbiota+	virus+	D4	2	6	0	collected for microbiota abundance at day 6
c5.1	microbiota+virus+	microbiota+	virus+	D4	3	6	0	collected for microbiota abundance at day 6
c5.1	microbiota+virus+	microbiota+	virus+	D4	4	6	0	collected for microbiota abundance at day 6
c5.1	microbiota+virus+	microbiota+	virus+	D4	5	11	0	collected for virus titre determination at day 11
c5.1	microbiota+virus+	microbiota+	virus+	D4	6	11	0	collected for virus titre determination at day 11
c5.1	microbiota+virus+	microbiota+	virus+	D4	7	11	0	collected for virus titre determination at day 11
c5.1	microbiota+virus+	microbiota+	virus+	D4	8	12	1
c5.1	microbiota+virus+	microbiota+	virus+	D4	9	21	1
c5.1	microbiota+virus+	microbiota+	virus+	D4	10	23	1
c5.1	microbiota+virus+	microbiota+	virus+	D4	11	26	1
c5.1	microbiota+virus+	microbiota+	virus+	D4	12	29	1
c5.1	microbiota+virus+	microbiota+	virus+	D4	13	31	0
c5.1	microbiota+virus+	microbiota+	virus+	D4	14	31	0
c5.1	microbiota+virus+	microbiota+	virus+	D4	15	31	0
c5.1	microbiota+virus+	microbiota+	virus+	D4	16	31	0
c5.1	microbiota+virus+	microbiota+	virus+	D4	17	31	0
c5.1	microbiota+virus+	microbiota+	virus+	D4	18	31	0
G1	microbiota-virus-	microbiota-	virus-	E1	1	6	0	collected for microbiota abundance at day 6
G1	microbiota-virus-	microbiota-	virus-	E1	2	6	0	collected for microbiota abundance at day 6
G1	microbiota-virus-	microbiota-	virus-	E1	3	6	0	collected for microbiota abundance at day 6
G1	microbiota-virus-	microbiota-	virus-	E1	4	9	1
G1	microbiota-virus-	microbiota-	virus-	E1	5	11	0	collected for virus titre determination at day 11
G1	microbiota-virus-	microbiota-	virus-	E1	6	11	0	collected for virus titre determination at day 11
G1	microbiota-virus-	microbiota-	virus-	E1	7	11	0	collected for virus titre determination at day 11
G1	microbiota-virus-	microbiota-	virus-	E1	8	13	1
G1	microbiota-virus-	microbiota-	virus-	E1	9	17	1
G1	microbiota-virus-	microbiota-	virus-	E1	10	18	1
G1	microbiota-virus-	microbiota-	virus-	E1	11	22	1
G1	microbiota-virus-	microbiota-	virus-	E1	12	23	1
G1	microbiota-virus-	microbiota-	virus-	E1	13	24	1
G1	microbiota-virus-	microbiota-	virus-	E1	14	24	1
G1	microbiota-virus-	microbiota-	virus-	E1	15	24	1
G1	microbiota-virus-	microbiota-	virus-	E1	16	27	1
G1	microbiota-virus-	microbiota-	virus-	E1	17	31	0
G1	microbiota-virus-	microbiota-	virus-	E1	18	31	0
G1	microbiota-virus-	microbiota-	virus-	E2	1	6	0	collected for microbiota abundance at day 6
G1	microbiota-virus-	microbiota-	virus-	E2	2	6	0	collected for microbiota abundance at day 6
G1	microbiota-virus-	microbiota-	virus-	E2	3	6	0	collected for microbiota abundance at day 6
G1	microbiota-virus-	microbiota-	virus-	E2	4	11	0	collected for virus titre determination at day 11
G1	microbiota-virus-	microbiota-	virus-	E2	5	11	0	collected for virus titre determination at day 11
G1	microbiota-virus-	microbiota-	virus-	E2	6	11	0	collected for virus titre determination at day 11
G1	microbiota-virus-	microbiota-	virus-	E2	7	19	1
G1	microbiota-virus-	microbiota-	virus-	E2	8	20	1
G1	microbiota-virus-	microbiota-	virus-	E2	9	21	1
G1	microbiota-virus-	microbiota-	virus-	E2	10	22	1
G1	microbiota-virus-	microbiota-	virus-	E2	11	24	1
G1	microbiota-virus-	microbiota-	virus-	E2	12	24	1
G1	microbiota-virus-	microbiota-	virus-	E2	13	28	1
G1	microbiota-virus-	microbiota-	virus-	E2	14	29	1
G1	microbiota-virus-	microbiota-	virus-	E2	15	29	1
G1	microbiota-virus-	microbiota-	virus-	E2	16	31	1
G1	microbiota-virus-	microbiota-	virus-	E2	17	31	1
G1	microbiota-virus-	microbiota-	virus-	E2	18	31	0
G1	microbiota-virus-	microbiota-	virus-	E3	1	6	0	collected for microbiota abundance at day 6
G1	microbiota-virus-	microbiota-	virus-	E3	2	6	0	collected for microbiota abundance at day 6
G1	microbiota-virus-	microbiota-	virus-	E3	3	6	0	collected for microbiota abundance at day 6
G1	microbiota-virus-	microbiota-	virus-	E3	4	11	0	collected for virus titre determination at day 11
G1	microbiota-virus-	microbiota-	virus-	E3	5	11	0	collected for virus titre determination at day 11
G1	microbiota-virus-	microbiota-	virus-	E3	6	11	0	collected for virus titre determination at day 11
G1	microbiota-virus-	microbiota-	virus-	E3	7	18	1
G1	microbiota-virus-	microbiota-	virus-	E3	8	18	1
G1	microbiota-virus-	microbiota-	virus-	E3	9	19	1
G1	microbiota-virus-	microbiota-	virus-	E3	10	22	1
G1	microbiota-virus-	microbiota-	virus-	E3	11	25	1
G1	microbiota-virus-	microbiota-	virus-	E3	12	27	1
G1	microbiota-virus-	microbiota-	virus-	E3	13	30	1
G1	microbiota-virus-	microbiota-	virus-	E3	14	31	1
G1	microbiota-virus-	microbiota-	virus-	E3	15	31	1
G1	microbiota-virus-	microbiota-	virus-	E3	16	31	1
G1	microbiota-virus-	microbiota-	virus-	E3	17	31	1
G1	microbiota-virus-	microbiota-	virus-	E3	18	31	0
G1	microbiota-virus-	microbiota-	virus-	E4	1	6	0	collected for microbiota abundance at day 6
G1	microbiota-virus-	microbiota-	virus-	E4	2	6	0	collected for microbiota abundance at day 6
G1	microbiota-virus-	microbiota-	virus-	E4	3	6	0	collected for microbiota abundance at day 6
G1	microbiota-virus-	microbiota-	virus-	E4	4	10	1
G1	microbiota-virus-	microbiota-	virus-	E4	5	11	0	collected for virus titre determination at day 11
G1	microbiota-virus-	microbiota-	virus-	E4	6	11	0	collected for virus titre determination at day 11
G1	microbiota-virus-	microbiota-	virus-	E4	7	11	0	collected for virus titre determination at day 11
G1	microbiota-virus-	microbiota-	virus-	E4	8	14	1
G1	microbiota-virus-	microbiota-	virus-	E4	9	17	1
G1	microbiota-virus-	microbiota-	virus-	E4	10	20	1
G1	microbiota-virus-	microbiota-	virus-	E4	11	28	1
G1	microbiota-virus-	microbiota-	virus-	E4	12	31	1
G1	microbiota-virus-	microbiota-	virus-	E4	13	31	1
G1	microbiota-virus-	microbiota-	virus-	E4	14	31	1
G1	microbiota-virus-	microbiota-	virus-	E4	15	31	0
G1	microbiota-virus-	microbiota-	virus-	E4	16	31	0
G1	microbiota-virus-	microbiota-	virus-	E4	17	31	0
G1	microbiota-virus-	microbiota-	virus-	E4	18	31	0
G1	microbiota-virus+	microbiota-	virus+	F1	1	6	0	collected for microbiota abundance at day 6
G1	microbiota-virus+	microbiota-	virus+	F1	2	6	0	collected for microbiota abundance at day 6
G1	microbiota-virus+	microbiota-	virus+	F1	3	6	0	collected for microbiota abundance at day 6
G1	microbiota-virus+	microbiota-	virus+	F1	4	8	1
G1	microbiota-virus+	microbiota-	virus+	F1	5	11	0	collected for virus titre determination at day 11
G1	microbiota-virus+	microbiota-	virus+	F1	6	11	0	collected for virus titre determination at day 11
G1	microbiota-virus+	microbiota-	virus+	F1	7	11	0	collected for virus titre determination at day 11
G1	microbiota-virus+	microbiota-	virus+	F1	8	20	1
G1	microbiota-virus+	microbiota-	virus+	F1	9	23	1
G1	microbiota-virus+	microbiota-	virus+	F1	10	25	1
G1	microbiota-virus+	microbiota-	virus+	F1	11	26	1
G1	microbiota-virus+	microbiota-	virus+	F1	12	26	1
G1	microbiota-virus+	microbiota-	virus+	F1	13	26	1
G1	microbiota-virus+	microbiota-	virus+	F1	14	26	1
G1	microbiota-virus+	microbiota-	virus+	F1	15	27	1
G1	microbiota-virus+	microbiota-	virus+	F1	16	27	1
G1	microbiota-virus+	microbiota-	virus+	F1	17	27	1
G1	microbiota-virus+	microbiota-	virus+	F1	18	27	1
G1	microbiota-virus+	microbiota-	virus+	F2	1	6	0	collected for microbiota abundance at day 6
G1	microbiota-virus+	microbiota-	virus+	F2	2	6	0	collected for microbiota abundance at day 6
G1	microbiota-virus+	microbiota-	virus+	F2	3	6	0	collected for microbiota abundance at day 6
G1	microbiota-virus+	microbiota-	virus+	F2	4	7	1
G1	microbiota-virus+	microbiota-	virus+	F2	5	11	0	collected for virus titre determination at day 11
G1	microbiota-virus+	microbiota-	virus+	F2	6	11	0	collected for virus titre determination at day 11
G1	microbiota-virus+	microbiota-	virus+	F2	7	11	1
G1	microbiota-virus+	microbiota-	virus+	F2	8	11	1
G1	microbiota-virus+	microbiota-	virus+	F2	9	11	1
G1	microbiota-virus+	microbiota-	virus+	F2	10	11	1
G1	microbiota-virus+	microbiota-	virus+	F2	11	11	1
G1	microbiota-virus+	microbiota-	virus+	F2	12	11	1
G1	microbiota-virus+	microbiota-	virus+	F2	13	11	1
G1	microbiota-virus+	microbiota-	virus+	F2	14	11	1
G1	microbiota-virus+	microbiota-	virus+	F2	15	11	1
G1	microbiota-virus+	microbiota-	virus+	F2	16	11	1
G1	microbiota-virus+	microbiota-	virus+	F2	17	11	1
G1	microbiota-virus+	microbiota-	virus+	F2	18	23	1
G1	microbiota-virus+	microbiota-	virus+	F3	1	6	0	collected for microbiota abundance at day 6
G1	microbiota-virus+	microbiota-	virus+	F3	2	6	0	collected for microbiota abundance at day 6
G1	microbiota-virus+	microbiota-	virus+	F3	3	6	0	collected for microbiota abundance at day 6
G1	microbiota-virus+	microbiota-	virus+	F3	4	11	0	collected for virus titre determination at day 11
G1	microbiota-virus+	microbiota-	virus+	F3	5	11	0	collected for virus titre determination at day 11
G1	microbiota-virus+	microbiota-	virus+	F3	6	11	0	collected for virus titre determination at day 11
G1	microbiota-virus+	microbiota-	virus+	F3	7	12	1
G1	microbiota-virus+	microbiota-	virus+	F3	8	15	1
G1	microbiota-virus+	microbiota-	virus+	F3	9	18	1
G1	microbiota-virus+	microbiota-	virus+	F3	10	20	1
G1	microbiota-virus+	microbiota-	virus+	F3	11	20	1
G1	microbiota-virus+	microbiota-	virus+	F3	12	20	1
G1	microbiota-virus+	microbiota-	virus+	F3	13	23	1
G1	microbiota-virus+	microbiota-	virus+	F3	14	23	1
G1	microbiota-virus+	microbiota-	virus+	F3	15	25	1
G1	microbiota-virus+	microbiota-	virus+	F3	16	29	1
G1	microbiota-virus+	microbiota-	virus+	F3	17	31	1
G1	microbiota-virus+	microbiota-	virus+	F3	18	31	0
G1	microbiota-virus+	microbiota-	virus+	F4	1	6	0	collected for microbiota abundance at day 6
G1	microbiota-virus+	microbiota-	virus+	F4	2	6	0	collected for microbiota abundance at day 6
G1	microbiota-virus+	microbiota-	virus+	F4	3	6	0	collected for microbiota abundance at day 6
G1	microbiota-virus+	microbiota-	virus+	F4	4	11	0	collected for virus titre determination at day 11
G1	microbiota-virus+	microbiota-	virus+	F4	5	11	0	collected for virus titre determination at day 11
G1	microbiota-virus+	microbiota-	virus+	F4	6	11	0	collected for virus titre determination at day 11
G1	microbiota-virus+	microbiota-	virus+	F4	7	14	1
G1	microbiota-virus+	microbiota-	virus+	F4	8	16	1
G1	microbiota-virus+	microbiota-	virus+	F4	9	11	1
G1	microbiota-virus+	microbiota-	virus+	F4	10	21	1
G1	microbiota-virus+	microbiota-	virus+	F4	11	22	1
G1	microbiota-virus+	microbiota-	virus+	F4	12	22	1
G1	microbiota-virus+	microbiota-	virus+	F4	13	24	1
G1	microbiota-virus+	microbiota-	virus+	F4	14	24	1
G1	microbiota-virus+	microbiota-	virus+	F4	15	26	1
G1	microbiota-virus+	microbiota-	virus+	F4	16	27	1
G1	microbiota-virus+	microbiota-	virus+	F4	17	28	1
G1	microbiota-virus+	microbiota-	virus+	F4	18	31	1
G1	microbiota+virus-	microbiota+	virus-	H1	1	6	0	collected for microbiota abundance at day 6
G1	microbiota+virus-	microbiota+	virus-	H1	2	6	0	collected for microbiota abundance at day 6
G1	microbiota+virus-	microbiota+	virus-	H1	3	6	0	collected for microbiota abundance at day 6
G1	microbiota+virus-	microbiota+	virus-	H1	4	11	0	collected for virus titre determination at day 11
G1	microbiota+virus-	microbiota+	virus-	H1	5	11	0	collected for virus titre determination at day 11
G1	microbiota+virus-	microbiota+	virus-	H1	6	11	0	collected for virus titre determination at day 11
G1	microbiota+virus-	microbiota+	virus-	H1	7	19	0
G1	microbiota+virus-	microbiota+	virus-	H1	8	19	0
G1	microbiota+virus-	microbiota+	virus-	H1	9	25	1
G1	microbiota+virus-	microbiota+	virus-	H1	10	30	1
G1	microbiota+virus-	microbiota+	virus-	H1	11	30	1
G1	microbiota+virus-	microbiota+	virus-	H1	12	31	1
G1	microbiota+virus-	microbiota+	virus-	H1	13	31	1
G1	microbiota+virus-	microbiota+	virus-	H1	14	31	1
G1	microbiota+virus-	microbiota+	virus-	H1	15	31	0
G1	microbiota+virus-	microbiota+	virus-	H1	16	31	0
G1	microbiota+virus-	microbiota+	virus-	H1	17	31	0
G1	microbiota+virus-	microbiota+	virus-	H1	18	31	0
G1	microbiota+virus-	microbiota+	virus-	H2	1	6	0	collected for microbiota abundance at day 6
G1	microbiota+virus-	microbiota+	virus-	H2	2	6	0	collected for microbiota abundance at day 6
G1	microbiota+virus-	microbiota+	virus-	H2	3	6	0	collected for microbiota abundance at day 6
G1	microbiota+virus-	microbiota+	virus-	H2	4	11	0	collected for virus titre determination at day 11
G1	microbiota+virus-	microbiota+	virus-	H2	5	11	0	collected for virus titre determination at day 11
G1	microbiota+virus-	microbiota+	virus-	H2	6	11	0	collected for virus titre determination at day 11
G1	microbiota+virus-	microbiota+	virus-	H2	7	27	1
G1	microbiota+virus-	microbiota+	virus-	H2	8	29	1
G1	microbiota+virus-	microbiota+	virus-	H2	9	30	1
G1	microbiota+virus-	microbiota+	virus-	H2	10	31	1
G1	microbiota+virus-	microbiota+	virus-	H2	11	31	0
G1	microbiota+virus-	microbiota+	virus-	H2	12	31	0
G1	microbiota+virus-	microbiota+	virus-	H2	13	31	0
G1	microbiota+virus-	microbiota+	virus-	H2	14	31	0
G1	microbiota+virus-	microbiota+	virus-	H2	15	31	0
G1	microbiota+virus-	microbiota+	virus-	H2	16	31	0
G1	microbiota+virus-	microbiota+	virus-	H2	17	31	0
G1	microbiota+virus-	microbiota+	virus-	H2	18	31	0
G1	microbiota+virus-	microbiota+	virus-	H3	1	6	0	collected for microbiota abundance at day 6
G1	microbiota+virus-	microbiota+	virus-	H3	2	6	0	collected for microbiota abundance at day 6
G1	microbiota+virus-	microbiota+	virus-	H3	3	6	0	collected for microbiota abundance at day 6
G1	microbiota+virus-	microbiota+	virus-	H3	4	6	0	lost
G1	microbiota+virus-	microbiota+	virus-	H3	5	6	0	lost
G1	microbiota+virus-	microbiota+	virus-	H3	6	6	0	lost
G1	microbiota+virus-	microbiota+	virus-	H3	7	1	1
G1	microbiota+virus-	microbiota+	virus-	H3	8	8	1
G1	microbiota+virus-	microbiota+	virus-	H3	9	11	0	collected for virus titre determination at day 11
G1	microbiota+virus-	microbiota+	virus-	H3	10	11	0	collected for virus titre determination at day 11
G1	microbiota+virus-	microbiota+	virus-	H3	11	21	1
G1	microbiota+virus-	microbiota+	virus-	H3	12	25	1
G1	microbiota+virus-	microbiota+	virus-	H3	13	26	1
G1	microbiota+virus-	microbiota+	virus-	H3	14	29	1
G1	microbiota+virus-	microbiota+	virus-	H3	15	30	1
G1	microbiota+virus-	microbiota+	virus-	H3	16	31	0
G1	microbiota+virus-	microbiota+	virus-	H3	17	31	0
G1	microbiota+virus-	microbiota+	virus-	H3	18	31	0
G1	microbiota+virus-	microbiota+	virus-	H4	1	6	0	collected for microbiota abundance at day 6
G1	microbiota+virus-	microbiota+	virus-	H4	2	6	0	collected for microbiota abundance at day 6
G1	microbiota+virus-	microbiota+	virus-	H4	3	6	0	collected for microbiota abundance at day 6
G1	microbiota+virus-	microbiota+	virus-	H4	4	6	0	lost
G1	microbiota+virus-	microbiota+	virus-	H4	5	11	0	collected for virus titre determination at day 11
G1	microbiota+virus-	microbiota+	virus-	H4	6	11	0	collected for virus titre determination at day 11
G1	microbiota+virus-	microbiota+	virus-	H4	7	11	0	collected for virus titre determination at day 11
G1	microbiota+virus-	microbiota+	virus-	H4	8	19	1
G1	microbiota+virus-	microbiota+	virus-	H4	9	21	1
G1	microbiota+virus-	microbiota+	virus-	H4	10	23	1
G1	microbiota+virus-	microbiota+	virus-	H4	11	24	1
G1	microbiota+virus-	microbiota+	virus-	H4	12	24	1
G1	microbiota+virus-	microbiota+	virus-	H4	13	31	0
G1	microbiota+virus-	microbiota+	virus-	H4	14	31	0
G1	microbiota+virus-	microbiota+	virus-	H4	15	31	0
G1	microbiota+virus-	microbiota+	virus-	H4	16	31	0
G1	microbiota+virus-	microbiota+	virus-	H4	17	31	0
G1	microbiota+virus-	microbiota+	virus-	H4	18	31	0
G1	microbiota+virus+	microbiota+	virus+	G1	1	6	0	collected for microbiota abundance at day 6
G1	microbiota+virus+	microbiota+	virus+	G1	2	6	0	collected for microbiota abundance at day 6
G1	microbiota+virus+	microbiota+	virus+	G1	3	6	0	collected for microbiota abundance at day 6
G1	microbiota+virus+	microbiota+	virus+	G1	4	11	0	collected for virus titre determination at day 11
G1	microbiota+virus+	microbiota+	virus+	G1	5	11	0	collected for virus titre determination at day 11
G1	microbiota+virus+	microbiota+	virus+	G1	6	11	0	collected for virus titre determination at day 11
G1	microbiota+virus+	microbiota+	virus+	G1	7	18	1
G1	microbiota+virus+	microbiota+	virus+	G1	8	18	1
G1	microbiota+virus+	microbiota+	virus+	G1	9	21	1
G1	microbiota+virus+	microbiota+	virus+	G1	10	21	1
G1	microbiota+virus+	microbiota+	virus+	G1	11	22	1
G1	microbiota+virus+	microbiota+	virus+	G1	12	22	1
G1	microbiota+virus+	microbiota+	virus+	G1	13	23	1
G1	microbiota+virus+	microbiota+	virus+	G1	14	23	1
G1	microbiota+virus+	microbiota+	virus+	G1	15	25	1
G1	microbiota+virus+	microbiota+	virus+	G1	16	28	1
G1	microbiota+virus+	microbiota+	virus+	G1	17	30	1
G1	microbiota+virus+	microbiota+	virus+	G1	18	31	1
G1	microbiota+virus+	microbiota+	virus+	G2	1	6	0	collected for microbiota abundance at day 6
G1	microbiota+virus+	microbiota+	virus+	G2	2	6	0	collected for microbiota abundance at day 6
G1	microbiota+virus+	microbiota+	virus+	G2	3	6	0	collected for microbiota abundance at day 6
G1	microbiota+virus+	microbiota+	virus+	G2	4	11	0	collected for virus titre determination at day 11
G1	microbiota+virus+	microbiota+	virus+	G2	5	11	0	collected for virus titre determination at day 11
G1	microbiota+virus+	microbiota+	virus+	G2	6	11	0	collected for virus titre determination at day 11
G1	microbiota+virus+	microbiota+	virus+	G2	7	15	1
G1	microbiota+virus+	microbiota+	virus+	G2	8	17	1
G1	microbiota+virus+	microbiota+	virus+	G2	9	20	1
G1	microbiota+virus+	microbiota+	virus+	G2	10	21	1
G1	microbiota+virus+	microbiota+	virus+	G2	11	22	1
G1	microbiota+virus+	microbiota+	virus+	G2	12	22	1
G1	microbiota+virus+	microbiota+	virus+	G2	13	22	1
G1	microbiota+virus+	microbiota+	virus+	G2	14	22	1
G1	microbiota+virus+	microbiota+	virus+	G2	15	22	1
G1	microbiota+virus+	microbiota+	virus+	G2	16	22	1
G1	microbiota+virus+	microbiota+	virus+	G2	17	23	1
G1	microbiota+virus+	microbiota+	virus+	G2	18	31	1
G1	microbiota+virus+	microbiota+	virus+	G3	1	6	0	collected for microbiota abundance at day 6
G1	microbiota+virus+	microbiota+	virus+	G3	2	6	0	collected for microbiota abundance at day 6
G1	microbiota+virus+	microbiota+	virus+	G3	3	6	0	collected for microbiota abundance at day 6
G1	microbiota+virus+	microbiota+	virus+	G3	4	8	1
G1	microbiota+virus+	microbiota+	virus+	G3	5	11	0	collected for virus titre determination at day 11
G1	microbiota+virus+	microbiota+	virus+	G3	6	11	0	collected for virus titre determination at day 11
G1	microbiota+virus+	microbiota+	virus+	G3	7	11	0	collected for virus titre determination at day 11
G1	microbiota+virus+	microbiota+	virus+	G3	8	20	1
G1	microbiota+virus+	microbiota+	virus+	G3	9	23	1
G1	microbiota+virus+	microbiota+	virus+	G3	10	23	1
G1	microbiota+virus+	microbiota+	virus+	G3	11	23	1
G1	microbiota+virus+	microbiota+	virus+	G3	12	25	1
G1	microbiota+virus+	microbiota+	virus+	G3	13	25	1
G1	microbiota+virus+	microbiota+	virus+	G3	14	28	1
G1	microbiota+virus+	microbiota+	virus+	G3	15	28	1
G1	microbiota+virus+	microbiota+	virus+	G3	16	29	1
G1	microbiota+virus+	microbiota+	virus+	G3	17	29	1
G1	microbiota+virus+	microbiota+	virus+	G3	18	31	1
G1	microbiota+virus+	microbiota+	virus+	G4	1	6	0	collected for microbiota abundance at day 6
G1	microbiota+virus+	microbiota+	virus+	G4	2	6	0	collected for microbiota abundance at day 6
G1	microbiota+virus+	microbiota+	virus+	G4	3	6	0	collected for microbiota abundance at day 6
G1	microbiota+virus+	microbiota+	virus+	G4	4	6	0	lost
G1	microbiota+virus+	microbiota+	virus+	G4	5	11	0	collected for virus titre determination at day 11
G1	microbiota+virus+	microbiota+	virus+	G4	6	11	0	collected for virus titre determination at day 11
G1	microbiota+virus+	microbiota+	virus+	G4	7	11	0	collected for virus titre determination at day 11
G1	microbiota+virus+	microbiota+	virus+	G4	8	18	1
G1	microbiota+virus+	microbiota+	virus+	G4	9	21	1
G1	microbiota+virus+	microbiota+	virus+	G4	10	22	1
G1	microbiota+virus+	microbiota+	virus+	G4	11	23	1
G1	microbiota+virus+	microbiota+	virus+	G4	12	23	1
G1	microbiota+virus+	microbiota+	virus+	G4	13	23	1
G1	microbiota+virus+	microbiota+	virus+	G4	14	24	1
G1	microbiota+virus+	microbiota+	virus+	G4	15	25	1
G1	microbiota+virus+	microbiota+	virus+	G4	16	26	1
G1	microbiota+virus+	microbiota+	virus+	G4	17	31	1
G1	microbiota+virus+	microbiota+	virus+	G4	18	31	0
