# Supplementary material for: The Gut Microbiota Can Provide Viral Tolerance in the Honey Bee
Source: Microorganisms. 2021 Apr 17;9(4):871. doi: 10.3390/microorganisms9040871 (PMC8072606; doi:10.3390/microorganisms9040871)
Supplement: Supplementary file 1 [file microorganisms-09-00871-s001.zip › microorganisms-1182355-supplementary/Supplementary material/Data Figure 3.txt]

colony	cage	treatment	titre
C5.1	A1	microbiota-virus-	0,00E+00
C5.1	A2	microbiota-virus-	0,00E+00
C5.1	A3	microbiota-virus-	0,00E+00
C5.1	A4	microbiota-virus-	0,00E+00
C5.1	B1	microbiota-virus+	4,08E+10
C5.1	B2	microbiota-virus+	1,27E+10
C5.1	B3	microbiota-virus+	5,31E+10
C5.1	B4	microbiota-virus+	3,19E+10
C5.1	C1	microbiota+virus-	0,00E+00
C5.1	C2	microbiota+virus-	0,00E+00
C5.1	C3	microbiota+virus-	4,93E+03
C5.1	C4	microbiota+virus-	0,00E+00
C5.1	D1	microbiota+virus+	4,06E+10
C5.1	D2	microbiota+virus+	4,01E+08
C5.1	D3	microbiota+virus+	1,44E+11
C5.1	D4	microbiota+virus+	7,16E+10
CG1	E1	microbiota-virus-	2,85E+04
CG1	E2	microbiota-virus-	6,94E+04
CG1	E3	microbiota-virus-	1,90E+04
CG1	E4	microbiota-virus-	1,63E+04
CG1	F1	microbiota-virus+	6,58E+08
CG1	F3	microbiota-virus+	1,67E+11
CG1	F4	microbiota-virus+	5,72E+10
CG1	G1	microbiota+virus+	1,05E+11
CG1	G2	microbiota+virus+	2,94E+08
CG1	G3	microbiota+virus+	3,91E+10
CG1	G4	microbiota+virus+	8,92E+10
CG1	H1	microbiota+virus-	6,32E+04
CG1	H2	microbiota+virus-	1,48E+05
CG1	H3	microbiota+virus-	1,05E+05
CG1	H4	microbiota+virus-	3,60E+04
