# Supplementary material for: The Gut Microbiota Can Provide Viral Tolerance in the Honey Bee
Source: Microorganisms. 2021 Apr 17;9(4):871. doi: 10.3390/microorganisms9040871 (PMC8072606; doi:10.3390/microorganisms9040871)
Supplement: Supplementary file 1 [file microorganisms-09-00871-s001.zip › microorganisms-1182355-supplementary/Supplementary material/Data Figure1.txt]

colony	microbiota.member	bee.treatment.origin	cage	abundance
C5.1	16S	microbiota-	A1	2,98E+08
C5.1	16S	microbiota-	A2	5,31E+05
C5.1	16S	microbiota-	A3	2,59E+08
C5.1	16S	microbiota-	A4	1,05E+09
C5.1	16S	microbiota-	B1	7,46E+08
C5.1	16S	microbiota-	B2	5,97E+07
C5.1	16S	microbiota-	B3	5,16E+07
C5.1	16S	microbiota-	B4	3,17E+08
C5.1	16S	microbiota+	C1	1,00E+09
C5.1	16S	microbiota+	C2	2,63E+08
C5.1	16S	microbiota+	C3	7,61E+08
C5.1	16S	microbiota+	C4	2,70E+08
C5.1	16S	microbiota+	D1	5,09E+08
C5.1	16S	microbiota+	D2	1,16E+09
C5.1	16S	microbiota+	D3	2,34E+08
C5.1	16S	microbiota+	D4	4,26E+08
CG1	16S	microbiota-	E1	1,70E+07
CG1	16S	microbiota-	E2	1,67E+07
CG1	16S	microbiota-	E3	9,93E+06
CG1	16S	microbiota-	E4	3,49E+07
CG1	16S	microbiota-	F1	1,91E+07
CG1	16S	microbiota-	F2	2,47E+07
CG1	16S	microbiota-	F3	3,65E+07
CG1	16S	microbiota-	F4	8,89E+07
CG1	16S	microbiota+	G1	6,21E+08
CG1	16S	microbiota+	G2	2,77E+08
CG1	16S	microbiota+	G3	9,25E+08
CG1	16S	microbiota+	G4	1,58E+08
CG1	16S	microbiota+	H1	1,79E+08
CG1	16S	microbiota+	H2	2,86E+08
CG1	16S	microbiota+	H3	1,80E+08
CG1	16S	microbiota+	H4	2,45E+07
C5.1	16S	colony	colonie51	7,49E+08
C5.1	16S	colony	colonie51	7,16E+08
CG1	16S	colony	colonieG1	3,95E+08
CG1	16S	colony	colonieG1	1,47E+08
CG1	16S	colony	colonieG1	8,76E+08
CG1	16S	colony	colonieG1	1,77E+08
C5.1	B.apis	microbiota-	A1	1,87E+04
C5.1	B.apis	microbiota-	A2	1,62E+02
C5.1	B.apis	microbiota-	A3	2,37E+04
C5.1	B.apis	microbiota-	A4	3,09E+02
C5.1	B.apis	microbiota-	B1	6,20E+06
C5.1	B.apis	microbiota-	B2	1,95E+02
C5.1	B.apis	microbiota-	B3	0,00E+00
C5.1	B.apis	microbiota-	B4	3,22E+07
C5.1	B.apis	microbiota+	C1	2,72E+08
C5.1	B.apis	microbiota+	C2	7,00E+07
C5.1	B.apis	microbiota+	C3	2,77E+08
C5.1	B.apis	microbiota+	C4	1,46E+07
C5.1	B.apis	microbiota+	D1	3,72E+06
C5.1	B.apis	microbiota+	D2	6,85E+08
C5.1	B.apis	microbiota+	D3	9,25E+06
C5.1	B.apis	microbiota+	D4	1,71E+08
CG1	B.apis	microbiota-	E1	0,00E+00
CG1	B.apis	microbiota-	E2	0,00E+00
CG1	B.apis	microbiota-	E3	0,00E+00
CG1	B.apis	microbiota-	E4	0,00E+00
CG1	B.apis	microbiota-	F1	1,27E+02
CG1	B.apis	microbiota-	F2	0,00E+00
CG1	B.apis	microbiota-	F3	0,00E+00
CG1	B.apis	microbiota-	F4	1,21E+02
CG1	B.apis	microbiota+	G1	7,45E+06
CG1	B.apis	microbiota+	G2	1,45E+06
CG1	B.apis	microbiota+	G3	1,66E+07
CG1	B.apis	microbiota+	G4	3,90E+06
CG1	B.apis	microbiota+	H1	3,22E+06
CG1	B.apis	microbiota+	H2	3,38E+06
CG1	B.apis	microbiota+	H3	1,60E+06
CG1	B.apis	microbiota+	H4	1,62E+06
C5.1	B.apis	colony	colonie51	2,72E+07
C5.1	B.apis	colony	colonie51	9,50E+06
C5.1	B.apis	colony	colonie51	7,30E+06
CG1	B.apis	colony	colonieG1	4,40E+07
CG1	B.apis	colony	colonieG1	3,93E+06
CG1	B.apis	colony	colonieG1	2,43E+07
CG1	B.apis	colony	colonieG1	2,63E+07
C5.1	B.asteroides	microbiota-	A1	1,76E+07
C5.1	B.asteroides	microbiota-	A2	7,60E+02
C5.1	B.asteroides	microbiota-	A3	1,32E+07
C5.1	B.asteroides	microbiota-	A4	4,88E+02
C5.1	B.asteroides	microbiota-	B1	9,90E+03
C5.1	B.asteroides	microbiota-	B2	2,32E+03
C5.1	B.asteroides	microbiota-	B3	1,42E+03
C5.1	B.asteroides	microbiota-	B4	9,50E+06
C5.1	B.asteroides	microbiota+	C1	1,26E+07
C5.1	B.asteroides	microbiota+	C2	7,65E+06
C5.1	B.asteroides	microbiota+	C3	1,31E+07
C5.1	B.asteroides	microbiota+	C4	1,66E+07
C5.1	B.asteroides	microbiota+	D1	3,82E+07
C5.1	B.asteroides	microbiota+	D2	1,12E+08
C5.1	B.asteroides	microbiota+	D3	3,27E+07
C5.1	B.asteroides	microbiota+	D4	6,25E+06
CG1	B.asteroides	microbiota-	E1	5,15E+03
CG1	B.asteroides	microbiota-	E2	1,24E+03
CG1	B.asteroides	microbiota-	E3	8,80E+02
CG1	B.asteroides	microbiota-	E4	2,06E+04
CG1	B.asteroides	microbiota-	F1	5,10E+02
CG1	B.asteroides	microbiota-	F2	3,39E+06
CG1	B.asteroides	microbiota-	F3	1,24E+03
CG1	B.asteroides	microbiota-	F4	6,08E+02
CG1	B.asteroides	microbiota+	G1	5,20E+07
CG1	B.asteroides	microbiota+	G2	1,15E+05
CG1	B.asteroides	microbiota+	G3	3,73E+07
CG1	B.asteroides	microbiota+	G4	1,60E+03
CG1	B.asteroides	microbiota+	H1	3,23E+03
CG1	B.asteroides	microbiota+	H2	7,85E+03
CG1	B.asteroides	microbiota+	H3	4,45E+04
CG1	B.asteroides	microbiota+	H4	1,37E+06
C5.1	B.asteroides	colony	colonie51	8,20E+06
C5.1	B.asteroides	colony	colonie51	2,54E+06
C5.1	B.asteroides	colony	colonie51	6,70E+06
CG1	B.asteroides	colony	colonieG1	1,20E+07
CG1	B.asteroides	colony	colonieG1	2,51E+05
CG1	B.asteroides	colony	colonieG1	6,75E+06
CG1	B.asteroides	colony	colonieG1	5,05E+06
C5.1	F.perrara	microbiota-	A1	5,15E+02
C5.1	F.perrara	microbiota-	A2	1,29E+02
C5.1	F.perrara	microbiota-	A3	7,75E+01
C5.1	F.perrara	microbiota-	A4	1,04E+02
C5.1	F.perrara	microbiota-	B1	0,00E+00
C5.1	F.perrara	microbiota-	B2	7,50E+01
C5.1	F.perrara	microbiota-	B3	1,21E+02
C5.1	F.perrara	microbiota-	B4	8,25E+01
C5.1	F.perrara	microbiota+	C1	2,68E+06
C5.1	F.perrara	microbiota+	C2	4,08E+06
C5.1	F.perrara	microbiota+	C3	1,71E+06
C5.1	F.perrara	microbiota+	C4	3,92E+06
C5.1	F.perrara	microbiota+	D1	2,24E+06
C5.1	F.perrara	microbiota+	D2	2,05E+07
C5.1	F.perrara	microbiota+	D3	4,90E+06
C5.1	F.perrara	microbiota+	D4	4,24E+05
CG1	F.perrara	microbiota-	E1	3,36E+02
CG1	F.perrara	microbiota-	E2	1,08E+02
CG1	F.perrara	microbiota-	E3	7,30E+01
CG1	F.perrara	microbiota-	E4	9,25E+01
CG1	F.perrara	microbiota-	F1	8,85E+01
CG1	F.perrara	microbiota-	F2	2,74E+02
CG1	F.perrara	microbiota-	F3	0,00E+00
CG1	F.perrara	microbiota-	F4	0,00E+00
CG1	F.perrara	microbiota+	G1	1,50E+06
CG1	F.perrara	microbiota+	G2	1,23E+05
CG1	F.perrara	microbiota+	G3	2,55E+06
CG1	F.perrara	microbiota+	G4	4,09E+04
CG1	F.perrara	microbiota+	H1	8,45E+04
CG1	F.perrara	microbiota+	H2	3,06E+06
CG1	F.perrara	microbiota+	H3	3,30E+05
CG1	F.perrara	microbiota+	H4	7,95E+04
C5.1	F.perrara	colony	colonie51	4,31E+05
C5.1	F.perrara	colony	colonie51	2,14E+07
C5.1	F.perrara	colony	colonie51	2,10E+07
CG1	F.perrara	colony	colonieG1	1,99E+05
CG1	F.perrara	colony	colonieG1	1,89E+03
CG1	F.perrara	colony	colonieG1	1,06E+07
CG1	F.perrara	colony	colonieG1	3,81E+04
C5.1	Firm4	microbiota-	A1	1,78E+06
C5.1	Firm4	microbiota-	A2	1,14E+02
C5.1	Firm4	microbiota-	A3	1,35E+06
C5.1	Firm4	microbiota-	A4	2,83E+06
C5.1	Firm4	microbiota-	B1	2,08E+02
C5.1	Firm4	microbiota-	B2	2,29E+02
C5.1	Firm4	microbiota-	B3	1,04E+04
C5.1	Firm4	microbiota-	B4	2,57E+06
C5.1	Firm4	microbiota+	C1	2,41E+06
C5.1	Firm4	microbiota+	C2	2,10E+06
C5.1	Firm4	microbiota+	C3	2,21E+06
C5.1	Firm4	microbiota+	C4	3,59E+06
C5.1	Firm4	microbiota+	D1	3,52E+05
C5.1	Firm4	microbiota+	D2	1,21E+07
C5.1	Firm4	microbiota+	D3	1,55E+06
C5.1	Firm4	microbiota+	D4	7,10E+05
CG1	Firm4	microbiota-	E1	5,00E+04
CG1	Firm4	microbiota-	E2	1,63E+02
CG1	Firm4	microbiota-	E3	9,05E+01
CG1	Firm4	microbiota-	E4	5,85E+01
CG1	Firm4	microbiota-	F1	2,30E+02
CG1	Firm4	microbiota-	F2	1,35E+06
CG1	Firm4	microbiota-	F3	6,15E+01
CG1	Firm4	microbiota-	F4	4,47E+02
CG1	Firm4	microbiota+	G1	1,01E+07
CG1	Firm4	microbiota+	G2	2,39E+06
CG1	Firm4	microbiota+	G3	2,16E+06
CG1	Firm4	microbiota+	G4	2,50E+04
CG1	Firm4	microbiota+	H1	6,70E+04
CG1	Firm4	microbiota+	H2	6,75E+05
CG1	Firm4	microbiota+	H3	1,20E+06
CG1	Firm4	microbiota+	H4	1,41E+05
C5.1	Firm4	colony	colonie51	3,20E+06
C5.1	Firm4	colony	colonie51	1,85E+06
C5.1	Firm4	colony	colonie51	3,33E+06
CG1	Firm4	colony	colonieG1	1,48E+07
CG1	Firm4	colony	colonieG1	3,10E+04
CG1	Firm4	colony	colonieG1	3,76E+06
CG1	Firm4	colony	colonieG1	5,40E+06
C5.1	Firm5	microbiota-	A1	1,03E+08
C5.1	Firm5	microbiota-	A2	9,00E+02
C5.1	Firm5	microbiota-	A3	9,45E+07
C5.1	Firm5	microbiota-	A4	6,55E+08
C5.1	Firm5	microbiota-	B1	1,88E+03
C5.1	Firm5	microbiota-	B2	3,17E+03
C5.1	Firm5	microbiota-	B3	3,00E+04
C5.1	Firm5	microbiota-	B4	1,08E+08
C5.1	Firm5	microbiota+	C1	1,09E+08
C5.1	Firm5	microbiota+	C2	2,90E+07
C5.1	Firm5	microbiota+	C3	6,75E+07
C5.1	Firm5	microbiota+	C4	1,24E+08
C5.1	Firm5	microbiota+	D1	2,19E+08
C5.1	Firm5	microbiota+	D2	3,57E+08
C5.1	Firm5	microbiota+	D3	5,85E+07
C5.1	Firm5	microbiota+	D4	3,90E+07
CG1	Firm5	microbiota-	E1	8,90E+06
CG1	Firm5	microbiota-	E2	2,24E+03
CG1	Firm5	microbiota-	E3	1,37E+03
CG1	Firm5	microbiota-	E4	1,41E+07
CG1	Firm5	microbiota-	F1	7,90E+03
CG1	Firm5	microbiota-	F2	1,65E+07
CG1	Firm5	microbiota-	F3	4,68E+07
CG1	Firm5	microbiota-	F4	1,78E+07
CG1	Firm5	microbiota+	G1	1,72E+08
CG1	Firm5	microbiota+	G2	3,48E+07
CG1	Firm5	microbiota+	G3	1,61E+08
CG1	Firm5	microbiota+	G4	1,14E+07
CG1	Firm5	microbiota+	H1	8,50E+07
CG1	Firm5	microbiota+	H2	2,67E+07
CG1	Firm5	microbiota+	H3	2,07E+07
CG1	Firm5	microbiota+	H4	5,20E+06
C5.1	Firm5	colony	colonie51	1,06E+08
C5.1	Firm5	colony	colonie51	1,03E+08
C5.1	Firm5	colony	colonie51	8,10E+07
CG1	Firm5	colony	colonieG1	1,02E+08
CG1	Firm5	colony	colonieG1	1,38E+06
CG1	Firm5	colony	colonieG1	4,97E+07
CG1	Firm5	colony	colonieG1	2,42E+07
C5.1	G.apicola	microbiota-	A1	7,90E+07
C5.1	G.apicola	microbiota-	A2	3,53E+04
C5.1	G.apicola	microbiota-	A3	7,95E+05
C5.1	G.apicola	microbiota-	A4	9,60E+04
C5.1	G.apicola	microbiota-	B1	6,60E+04
C5.1	G.apicola	microbiota-	B2	6,70E+04
C5.1	G.apicola	microbiota-	B3	7,45E+04
C5.1	G.apicola	microbiota-	B4	8,75E+04
C5.1	G.apicola	microbiota+	C1	4,03E+06
C5.1	G.apicola	microbiota+	C2	1,64E+05
C5.1	G.apicola	microbiota+	C3	1,62E+06
C5.1	G.apicola	microbiota+	C4	1,81E+07
C5.1	G.apicola	microbiota+	D1	1,27E+07
C5.1	G.apicola	microbiota+	D2	9,30E+06
C5.1	G.apicola	microbiota+	D3	2,25E+07
C5.1	G.apicola	microbiota+	D4	1,05E+07
CG1	G.apicola	microbiota-	E1	1,97E+04
CG1	G.apicola	microbiota-	E2	9,70E+02
CG1	G.apicola	microbiota-	E3	8,10E+03
CG1	G.apicola	microbiota-	E4	1,12E+03
CG1	G.apicola	microbiota-	F1	8,10E+02
CG1	G.apicola	microbiota-	F2	2,46E+04
CG1	G.apicola	microbiota-	F3	9,90E+02
CG1	G.apicola	microbiota-	F4	5,30E+02
CG1	G.apicola	microbiota+	G1	8,00E+06
CG1	G.apicola	microbiota+	G2	2,92E+04
CG1	G.apicola	microbiota+	G3	1,36E+06
CG1	G.apicola	microbiota+	G4	1,77E+03
CG1	G.apicola	microbiota+	H1	2,70E+03
CG1	G.apicola	microbiota+	H2	7,60E+04
CG1	G.apicola	microbiota+	H3	3,50E+04
CG1	G.apicola	microbiota+	H4	4,63E+03
C5.1	G.apicola	colony	colonie51	3,65E+07
C5.1	G.apicola	colony	colonie51	9,55E+07
C5.1	G.apicola	colony	colonie51	1,21E+08
CG1	G.apicola	colony	colonieG1	7,45E+07
CG1	G.apicola	colony	colonieG1	2,83E+07
CG1	G.apicola	colony	colonieG1	8,60E+07
CG1	G.apicola	colony	colonieG1	4,79E+07
C5.1	S.alvi	microbiota-	A1	8,40E+03
C5.1	S.alvi	microbiota-	A2	0,00E+00
C5.1	S.alvi	microbiota-	A3	4,08E+03
C5.1	S.alvi	microbiota-	A4	8,83E+01
C5.1	S.alvi	microbiota-	B1	2,88E+02
C5.1	S.alvi	microbiota-	B2	2,96E+02
C5.1	S.alvi	microbiota-	B3	5,88E+04
C5.1	S.alvi	microbiota-	B4	1,55E+02
C5.1	S.alvi	microbiota+	C1	3,48E+07
C5.1	S.alvi	microbiota+	C2	1,40E+07
C5.1	S.alvi	microbiota+	C3	4,13E+07
C5.1	S.alvi	microbiota+	C4	4,41E+07
C5.1	S.alvi	microbiota+	D1	1,55E+07
C5.1	S.alvi	microbiota+	D2	1,72E+08
C5.1	S.alvi	microbiota+	D3	8,55E+07
C5.1	S.alvi	microbiota+	D4	2,22E+07
CG1	S.alvi	microbiota-	E1	0,00E+00
CG1	S.alvi	microbiota-	E2	0,00E+00
CG1	S.alvi	microbiota-	E3	0,00E+00
CG1	S.alvi	microbiota-	E4	2,08E+02
CG1	S.alvi	microbiota-	F1	1,51E+03
CG1	S.alvi	microbiota-	F2	0,00E+00
CG1	S.alvi	microbiota-	F3	0,00E+00
CG1	S.alvi	microbiota-	F4	2,08E+02
CG1	S.alvi	microbiota+	G1	2,41E+07
CG1	S.alvi	microbiota+	G2	2,51E+07
CG1	S.alvi	microbiota+	G3	5,35E+07
CG1	S.alvi	microbiota+	G4	4,85E+07
CG1	S.alvi	microbiota+	H1	7,35E+06
CG1	S.alvi	microbiota+	H2	4,25E+07
CG1	S.alvi	microbiota+	H3	7,10E+06
CG1	S.alvi	microbiota+	H4	3,63E+06
C5.1	S.alvi	colony	colonie51	2,22E+07
C5.1	S.alvi	colony	colonie51	6,05E+07
CG1	S.alvi	colony	colonieG1	5,45E+07
CG1	S.alvi	colony	colonieG1	2,56E+07
CG1	S.alvi	colony	colonieG1	7,20E+06
CG1	S.alvi	colony	colonieG1	1,91E+06
